# Supplementary material for: Seasonal climatic instability in the western Chinese Loess Plateau during Marine Isotope Stages 12–10
Source: Sci Rep. 2023 Apr 7;13:5725. doi: 10.1038/s41598-023-32923-8 (PMC10082009; doi:10.1038/s41598-023-32923-8)
Supplement: Supplementary file 1 — Supplementary Information. [file 41598_2023_32923_MOESM1_ESM.xlsx]

## Sheet: Huining L4-S4-L5
Depth (m)	Lithology	Magnetic susceptibility	Age (ka)	Egg abundance
50.3	S3	68.0822	332.771	1
50.4	S3	62.8767	333.829	0
50.5	S3	57.6623	334.886	1
50.6	S3	48.1818	335.943	1
50.7	S3	35.6757	337	3
50.8	L4	37.6543	337.493	3
50.9	L4	32.5	337.987	1
51	L4	29.5833	338.48	1
51.1	L4	27.8378	338.973	0
51.2	L4	25.5556	339.467	0
51.3	L4	24.2647	339.96	0
51.4	L4	25.8333	340.453	2
51.5	L4	25.6164	340.947	0
51.6	L4	35.3247	341.44	1
51.7	L4	28.4211	341.933	0
51.8	L4	25.4167	342.427	0
51.9	L4	24.6875	342.92	1
52	L4	24.4615	343.413	0
52.1	L4	24	343.907	3
52.2	L4	24.3243	344.4	0
52.3	L4	24.7222	344.893	1
52.4	L4	24.2254	345.387	2
52.5	L4	24.8	345.88	1
52.6	L4	24.8101	346.373	1
52.7	L4	24.8	346.867	0
52.8	L4	22.9851	347.36	3
52.9	L4	23.5802	347.853	0
53	L4	24.359	348.347	1
53.1	L4	24.0541	348.84	1
53.2	L4	23.6842	349.333	0
53.3	L4	22.8378	349.827	0
53.4	L4	23.0263	350.32	0
53.5	L4	22.6316	350.813	0
53.6	L4	22.4658	351.307	0
53.7	L4	21.7808	351.8	2
53.8	L4	22.4658	352.293	2
53.9	L4	22.4359	352.787	1
54	L4	21.3514	353.28	1
54.1	L4	22.1918	353.773	1
54.2	L4	22.1333	354.267	1
54.3	L4	22.4615	354.76	3
54.4	L4	21.7188	355.253	4
54.5	L4	21.5625	355.747	1
54.6	L4	21.0667	356.24	4
54.7	L4	21.5714	356.733	6
54.8	L4	21.4103	357.227	3
54.9	L4	20.5405	357.72	12
55	L4	20.7143	358.213	3
55.1	L4	21.7949	358.707	8
55.2	L4	22.3438	359.2	2
55.3	L4	21.9118	359.693	8
55.4	L4	20.1562	360.187	17
55.5	L4	20.4412	360.68	27
55.6	L4	20.2985	361.173	45
55.7	L4	20.6061	361.667	125
55.8	L4	20.4348	362.16	230
55.9	L4	20.9859	362.653	347
56	L4	20.4286	363.147	445
56.1	L4	20.3125	363.64	433
56.2	L4	20	364.133	433
56.3	L4	20.1493	364.627	666
56.4	L4	19.6923	365.12	668
56.5	L4	19.8507	365.613	349
56.6	L4	19.2063	366.107	258
56.7	L4	19.3548	366.6	261
56.8	L4	19.8551	367.093	255
56.9	L4	20.4478	367.587	304
57	L4	20.2817	368.08	209
57.1	L4	20.6667	368.573	232
57.2	L4	20.7042	369.067	44
57.3	L4	20.4348	369.56	40
57.4	L4	19.8305	370.053	43
57.5	L4	20.8065	370.547	20
57.6	L4	21.3636	371.04	14
57.7	L4	20.3077	371.533	6
57.8	L4	19.7015	372.027	2
57.9	L4	20	372.52	1
58	L4	20.3077	373.013	8
58.1	L4	21.194	373.507	2
58.2	L4	21.5714	374	6
58.3	S4	24.7692	375.538	8
58.4	S4	25.7812	377.077	5
58.5	S4	27.2308	378.615	8
58.6	S4	28.4375	380.154	21
58.7	S4	30.4348	381.692	14
58.8	S4	30.8955	383.231	15
58.9	S4	30.4167	384.769	54
59	S4	31.9178	386.308	57
59.1	S4	31.6438	387.846	61
59.2	S4	30.303	389.385	67
59.25	S4	29.5161	390.154	130
59.3	S4	31.2308	390.923	106
59.35	S4	31.7647	391.692	102
59.4	S4	33.1343	392.462	121
59.45	S4	33.8462	393.231	142
59.5	S4	35.2308	394	159
59.55	S4	37.4603	394.769	134
59.6	S4	38.3582	395.538	129
59.65	S4	41.8182	396.308	156
59.7	S4	38.6364	397.077	117
59.75	S4	43.9437	397.846	96
59.8	S4	44.3939	398.615	54
59.85	S4	43.1343	399.385	50
59.9	S4	44.058	400.154	16
59.95	S4	41.3636	400.923	14
60	S4	40.2985	401.692	27
60.05	S4	39.6552	402.462	30
60.1	S4	41.4062	403.231	16
60.15	S4	44.3478	404	11
60.2	S4	43.3333	404.769	13
60.25	S4	44.0984	405.538	19
60.3	S4	45.2381	406.308	24
60.35	S4	47.2857	407.077	20
60.4	S4	48.3582	407.846	27
60.45	S4	49.7015	408.615	35
60.5	S4	50.6061	409.385	37
60.55	S4	53.9706	410.154	37
60.6	S4	60.1449	410.923	58
60.65	S4	65.0746	411.692	48
60.7	S4	64.5714	412.462	53
60.75	S4	65.303	413.231	34
60.8	S4	66.6667	414	25
60.85	S4	77.8125	414.769	15
60.9	S4	76.4062	415.538	5
60.95	S4	82.7273	416.308	38
61	S4	78.9231	417.077	32
61.05	S4	54.0909	417.846	11
61.1	S4	75.6923	418.615	9
61.15	S4	60.1538	419.385	9
61.2	S4	51.7742	420.154	3
61.25	S4	51.194	420.923	2
61.3	S4	46.9697	421.692	1
61.35	S4	45.5385	422.462	4
61.4	S4	33.6667	423.231	3
61.45	S4	38.7879	424	0
61.5	L5	37.7419	424.28	5
61.55	L5	35.7576	424.56	0
61.6	L5	34.8485	424.839	1
61.65	L5	27.4627	425.119	0
61.7	L5	26.0563	425.399	0
61.75	L5	23	425.679	7
61.8	L5	30.8451	425.959	1
61.85	L5	23.0303	426.238	0
61.9	L5	25.3425	426.518	0
61.95	L5	21.1864	426.798	1
62	L5	24.5902	427.078	1
62.05	L5	26.7692	427.358	0
62.1	L5	25.3226	427.637	0
62.15	L5	24.5902	427.917	0
62.2	L5	24.375	428.197	2
62.25	L5	23.8028	428.477	1
62.3	L5	23.5294	428.756	1
62.35	L5	26.1538	429.036	0
62.4	L5	25.8333	429.316	0
62.45	L5	25.9155	429.596	0
62.5	L5	23.2432	429.876	1
62.55	L5	22.9333	430.155	1
62.6	L5	23.8571	430.435	0
62.65	L5	23.4722	430.715	0
62.7	L5	24.0541	430.995	3
62.75	L5	24.2667	431.275	4
62.8	L5	24.0789	431.554	3
62.85	L5	24.2029	431.834	1
62.9	L5	24.8611	432.114	0
62.95	L5	23.6508	432.394	2
63	L5	23.4848	432.674	4
63.05	L5	23.3846	432.953	1
63.1	L5	23.8571	433.233	1
63.15	L5	23.4328	433.513	1
63.2	L5	23.0769	433.793	1
63.25	L5	22.7692	434.073	2
63.3	L5	23.2468	434.352	1
63.4	L5	22.7273	434.912	0
63.5	L5	22.9412	435.472	0
63.6	L5	22.8571	436.031	1
63.7	L5	22.8986	436.591	1
63.8	L5	21.0169	437.15	2
63.9	L5	22.2535	437.71	3
64	L5	21.5625	438.269	1
64.1	L5	20.8772	438.829	1
64.2	L5	21.7143	439.389	0
64.3	L5	20.8197	439.948	5
64.4	L5	20.8824	440.508	0
64.5	L5	20.7246	441.067	7
64.6	L5	20.597	441.627	1
64.7	L5	20.6452	442.187	0
64.8	L5	20.3226	442.746	0
64.9	L5	20.625	443.306	0
65	L5	20.4545	443.865	3
65.1	L5	21.1594	444.425	0
65.2	L5	20.9091	444.984	1
65.3	L5	20.7692	445.544	0
65.4	L5	21.3043	446.104	2
65.5	L5	21.7647	446.663	0
65.6	L5	22.1333	447.223	2
65.7	L5	21.9048	447.782	1
65.8	L5	20.7812	448.342	0
65.9	L5	19.8438	448.902	0
66	L5	20	449.461	2
66.1	L5	19.5312	450.021	12
66.2	L5	20.7463	450.58	9
66.3	L5	20.4412	451.14	9
66.4	L5	21.6667	451.699	2
66.5	L5	20.9589	452.259	3
66.6	L5	20.8219	452.819	6
66.7	L5	20	453.378	2
66.8	L5	20	453.938	4
66.9	L5	20.5634	454.497	9
67	L5	19.7101	455.057	9
67.1	L5	19.8611	455.617	15
67.2	L5	20.3896	456.176	24
67.3	L5	20.5263	456.736	18
67.4	L5	20.1408	457.295	46
67.5	L5	20.1429	457.855	102
67.6	L5	19.8485	458.415	55
67.7	L5	19.8718	458.974	67
67.8	L5	19.4521	459.534	46
67.9	L5	19.2	460.093	112
68	L5	18.9231	460.653	165
68.1	L5	18.7692	461.212	290
68.2	L5	19.0141	461.772	620
68.3	L5	19.3846	462.332	927
68.4	L5	18.75	462.891	948
68.5	L5	18.6957	463.451	538
68.6	L5	18.6957	464.01	396
68.7	L5	19.4366	464.57	197
68.8	L5	19.3939	465.13	49
68.9	L5	19.7101	465.689	4
69	L5	20	466.249	5
69.1	L5	19.4595	466.808	9
69.2	L5	19.1667	467.368	3
69.3	L5	19.625	467.927	0
69.4	L5	19.2208	468.487	1
69.5	L5	19.375	469.047	1
69.6	L5	19.7368	469.606	0
69.7	L5	19.7403	470.166	3
69.8	L5	19.8718	470.725	0
69.9	L5	20.1282	471.285	3
70	L5	20.5063	471.845	4
70.1	L5	21.4474	472.404	7
70.2	L5	21.4706	472.964	2
70.3	L5	21.3889	473.523	2
70.4	L5	20.6944	474.083	11
70.5	L5	20.6849	474.642	11
70.6	L5	21.4493	475.202	10
70.7	L5	20.5479	475.762	14
70.8	L5	22.25	476.321	18
70.9	L5	22.3944	476.881	39
71	L5	23.1081	477.44	52
71.1	L5	28.75	478	151
71.2	S5	37.7941	479.667	273
71.3	S5	40.9722	481.333	81
71.4	S5	43.5616	483	36
71.5	S5	37.4648	484.667	4
71.6	S5	34.4737	486.333	4
71.7	S5	39.1667	488	9
71.8	S5	43.7879	489.667	2
